# Supplementary material for: Premature Infants Have Normal Maturation of the T Cell Receptor Repertoire at Term
Source: Front Immunol. 2022 May 30;13:854414. doi: 10.3389/fimmu.2022.854414 (PMC9189380; doi:10.3389/fimmu.2022.854414)
Supplement: Supplementary file 2 [file Table_1.xlsx]

## Sheet: per_sample_counts
Sample	Reads
P10	1149809
P12	1637609
P13	1015430
P14	1018424
P15	1198540
P16	927110
P17	1116265
P18	1106681
P20	822113
P21	1269819
P22	1275069
P23	1190106
P24	1248995
P25	1279146
P26	1244141
P27	1374120
P28	1322505
P29	1234103
T09	1072514
T11	1247691
T12	990162
T13	1094537
T14	802622
T16	1084503
T17	1259628
T18	1273803
T19	1257591
T20	980354
AVERAGE	1.16048e+06
